# Supplementary material for: Chromosome-level reference genome for North American bison (Bison bison) and variant database aids in identifying albino mutation
Source: G3 (Bethesda). 2023 Jul 22;13(10):jkad156. doi: 10.1093/g3journal/jkad156 (PMC10542314; doi:10.1093/g3journal/jkad156)
Supplement: jkad156_Supplementary_Data [file jkad156_supplementary_data.zip]

Archive with 3 entries (3 files):
- Figure_S1_G3-2023-404214.pdf
- Figure_S1_Legend_G3-2023-404214.docx
- Supplemental_Tables_G3-2023-404214.xlsx
