# Supplementary material for: Chromosome-level reference genome for North American bison (Bison bison) and variant database aids in identifying albino mutation
Source: G3 (Bethesda). 2023 Jul 22;13(10):jkad156. doi: 10.1093/g3journal/jkad156 (PMC10542314; doi:10.1093/g3journal/jkad156)
Supplement: jkad156_Supplementary_Data [file jkad156_supplementary_data.zip › Supplemental_Tables_G3-2023-404214.xlsx]

## Sheet: Table S1
Genome-to-genome Comparison Stats form minimap2 Alignment
Number of mapped sequences	30
Number of primary alignments	8373
Number of secondary alignments	1173
Number of primary alignments with >65535 CIGAR operations	0
Number of bases in mapped sequences	2628394923
Number of mapped bases	2617397321
Number of insertions in [0,50)	1476341
Number of insertions in [50,100)	10797
Number of insertions in [100,300)	12528
Number of insertions in [300,400)	1872
Number of insertions in [400,1000)	4846
Number of insertions in [1000,inf)	5093
Number of deletions in [0,50)	1451308
Number of deletions in [50,100)	10022
Number of deletions in [100,300)	12474
Number of deletions in [300,400)	1939
Number of deletions in [400,1000)	4985
Number of deletions in [1000,inf)	5858
S1 Table. Genome alignment statistics. Minimap2 genome-to-genome alignment between
TAMU_BisBis_3.0 and ARS-UCD1.2 highlighting structural variation between the two species.

## Sheet: Table S2
		VCF Statistics (All Sites)					Heterozgosity Estimates
BioSample	Population	Total Sites	Number of Sites	Missing Sites	Percent Missing	Mean Depth	Observered Homozygosity	Expected Homozygosity	Number of Sites	Inbreeding Coefficient (F)
SAMN15870395	Caprock Canyons State Park	57238711	57232885	1853942	0.0323897	26.0989	47564722	4.71712e+07	52976828	0.06778
SAMN15870396	Caprock Canyons State Park	57238711	57233229	1870522	0.0326793	27.7968	47988689	4.71601e+07	52966607	0.1427
SAMN15870399	Elk Island National Park (Plains)	57238711	57225079	3316531	0.0579421	16.3036	46621839	4.5959e+07	51627714	0.11692
SAMN15870400	Elk Island National Park (Plains)	57238711	57231596	2200981	0.0384527	27.8982	47245396	4.68794e+07	52652300	0.06341
SAMN15870419	Elk Island National Park (Wood)	57238711	57237322	1641639	0.0286806	33.4984	48729516	4.73458e+07	53171526	0.23752
SAMN15870421	Elk Island National Park (Wood)	57238711	57237152	1674587	0.0292562	35.4447	48765567	4.73192e+07	53143692	0.24833
SAMN15870420	Elk Island National Park (Wood)	57238711	57237141	1643117	0.0287064	35.2051	48703541	4.73403e+07	53169225	0.23387
SAMN15870402	Historical Plains	57238711	57236463	1283487	0.0224234	27.2578	47415483	4.76264e+07	53496687	-0.03593
SAMN33913329	Historical Plains	57238711	57226096	1926050	0.0336494	25.735	45191178	4.71347e+07	52913485	-0.33632
SAMN15870423	Historical Wood	57238711	57237254	1837961	0.0321105	35.0489	48289363	4.71882e+07	52994950	0.18964
SAMN15870424	Historical Wood	57238711	57209079	14217186	0.248384	15.7683	36684793	3.69029e+07	41123285	-0.05167
SAMN15870425	Historical Wood	57238711	57236559	2644888	0.046208	16.398	45975151	4.6539e+07	52236717	-0.09897
SAMN27388653	Mackenzie Bison (Wood)	57238711	57236105	1844801	0.03223	13.8667	48583688	4.72077e+07	53012112	0.23706
SAMN27388654	Mackenzie Bison (Wood)	57238711	57236664	1862273	0.0325352	16.6073	48334381	4.71863e+07	52994437	0.19766
SAMN33913328	National Buffalo Museum- Albino	57238711	57236827	1736402	0.0303361	19.0892	49184067	4.72837e+07	53104033	0.3265
SAMN33913330	National Buffalo Museum- Albino	57238711	57237002	1568091	0.0273956	20.0674	48934860	4.74085e+07	53249283	0.26133
SAMN33913325	Private Herd 5	57238711	57238452	269106	0.00470147	31.6655	49029059	48413123	54421198	0.10252
SAMN33913327	Private Herd 6- Albino	57238711	57234254	1803670	0.0315114	32.513	49550602	4.72305e+07	53039513	0.3994
SAMN15870404	Santa Catalina Island	57238711	57233125	1978298	0.0345622	28.0132	47045902	4.70622e+07	52861018	-0.00282
SAMN15870405	Santa Catalina Island	57238711	57231449	1946874	0.0340132	46.7892	47354910	4.70811e+07	52879547	0.04722
SAMN19491786	Unknown NCBI	57238711	57227636	2248676	0.0392859	9.92872	49083592	4.69137e+07	52679047	0.37637
SAMN19491787	Unknown NCBI	57238711	57226944	5641298	0.0985574	6.07016	46709520	4.41662e+07	49511601	0.47579
SAMN08324143	Unknown NCBI	57238711	57237479	2103530	0.0367501	23.3627	48866282	4.70005e+07	52795942	0.32194
SAMN13655886	Unknown NCBI	57238711	57237551	1360272	0.0237649	23.9095	47821268	4.75651e+07	53432851	0.04365
SAMN05788505	Unknown NCBI	57238711	57238044	1825558	0.0318938	23.1344	48099114	47206784	53015720	0.15361
SAMN05788506	Unknown NCBI	57238711	57238003	2061844	0.0360218	23.4506	48032310	4.70193e+07	52807218	0.17502
SAMN10940702	Unknown NCBI	57238711	57236528	1369928	0.0239336	25.722	47945280	4.7564e+07	53429294	0.06501
SAMN13655887	Unknown NCBI	57238711	57237026	1565507	0.0273505	18.2522	47711643	4.74092e+07	53251185	0.05178
SAMN10940703	Unknown NCBI	57238711	57236561	1437191	0.0251087	24.9251	47594793	47508013	53366118	0.01481
SAMN05788493	Unknown NCBI	57238711	57237974	2056180	0.0359229	24.1518	47519135	4.70241e+07	52808820	0.08558
SAMN05000823	Unknown NCBI	57238711	57237635	2652962	0.0463491	14.3984	47786905	4.65764e+07	52307221	0.21122
SAMN20308104	Unknown NCBI	57238711	57227346	2175818	0.0380131	17.3185	48056962	4.69896e+07	52784520	0.18419
SAMN20308106	Unknown NCBI	57238711	57225736	2372642	0.0414517	14.1306	47783963	4.6837e+07	52611203	0.164
SAMN14366362	Unknown NCBI- Wood	57238711	57237322	1641639	0.0286806	33.4984	48729516	4.73458e+07	53171526	0.23752
SAMN27388655	Vermejo Park Ranch	57238711	57236822	1967662	0.0343764	15.3952	48783915	4.71019e+07	52903619	0.28992
SAMN27388656	Vermejo Park Ranch	57238711	57236591	1742534	0.0304433	15.6477	48575553	47288532	53092119	0.22176
SAMN33913331	Vermejo Park Ranch	57238711	57237481	1281264	0.0223846	45.7361	48811169	4.76302e+07	53511368	0.2008
SAMN15870408	Wind Cave National Park	57238711	57232820	1696936	0.0296466	26.7653	47544871	4.72935e+07	53117686	0.04316
SAMN15870409	Wind Cave National Park	57238711	57233451	1649882	0.0288246	29.4785	47108888	4.73382e+07	53161673	-0.03938
SAMN02947321	Yellowstone National Park	57238711	57232588	2849692	0.0497861	17.8817	46633593	4.64069e+07	52110413	0.03974
SAMN15870403	Yellowstone National Park	57238711	57237690	1547062	0.0270282	34.7703	48419053	4.74125e+07	53256287	0.17225
SAMN15870394	Yellowstone National Park	57238711	57237924	2370792	0.0414194	9.72369	48252322	4.67841e+07	52535518	0.25528
SAMN15870393	Yellowstone National Park	57238711	57237455	2615153	0.0456885	8.34478	48417707	4.66059e+07	52323937	0.31685
SAMN15870392	Yellowstone National Park	57238711	57236937	3493544	0.0610346	5.75155	48159933	4.59272e+07	51524732	0.39888
SAMN15870410	Yellowstone National Park	57238711	57237324	1480018	0.0258569	35.7145	48408458	4.74725e+07	53317059	0.16014
SAMN27388652	Yellowstone National Park	57238711	57225300	6190866	0.108159	4.6745	45512364	4.37342e+07	48959125	0.34033
SAMN16823422	Yellowstone National Park	57238711	57233430	1781125	0.0311175	29.5942	48261272	4.72659e+07	53085854	0.17103
S2 Table. Bison variant database statistics. Statistics for the bison whole genome included in this study calculated on a per individual basis from the variant database.

## Sheet: Table S3
Population	Location	C/C (Wild type)	C/T (Heterozygous)	T/T (Albino)	Total Count
Badlands National Park	South Dakota, USA	4	--	--	4
Bitterroot Bison	Montana, USA	--	1	1	2
Bluemound State Park	Minnesota, USA	16	--	--	16
Caprock Canyon State Park	Texas, USA	10	--	--	10
Elk Island National Park (Plains)	Alberta, Canada	10	--	--	10
Elk Island National Park (Wood)	Alberta, Canada	10	--	--	10
Fort Niobrara Wildlife Refuge	Nebraska, USA	9	--	--	9
Minnesota Zoological Garden	Minnesota, USA	14	--	--	14
National Bison Range	Montana, USA	10	--	--	10
National Buffalo Museum	North Dakota, USA	17	--	4	21
Nature Conservancy - Medano Zapata Ranch	Colorado, USA	10	--	--	10
Nature Conservancy - Tallgrass Prairie Preserve	Oklahoma, USA	10	--	--	10
Private Herd 1	South Dakota, USA	10	--	--	10
Private Herd 2	Wyoming, USA	10	--	--	10
Private Herd 3	South Dakota, USA	8	--	--	8
Private Herd 4	South Dakota, USA	2	--	--	2
Private Herd 5	Texas, USA	1	--	--	1
Private Herd 6	Colorado, USA	8	--	--	8
Private Herd 7	Wyoming, USA	3	--	--	3
Private Herd 8	Texas, USA	4	--	--	4
Shirek Buffalo Ranch	North Dakota, USA	1	1	2	4
Theodore Roosevelt National Park	North Dakota, USA	20	--	--	20
Turner - Vermejo Park Ranch	New Mexico, USA	10	--	--	10
Turner- Fawn Lake Ranch	Nebraska, USA	2	--	--	2
Turner- Z-Bar Ranch	Kansas, USA	18	--	--	18
Wichita Mountains Wildlife Refuge	Oklahoma, USA	10	--	--	10
Wind Cave National Park	South Dakota, USA	10	--	--	10
Wood Bison National Park (Wood)	Northwest Territories, Canada	10	--	--	10
Yellowstone National Park	Wyoming, USA	27	--	--	27
	Total	274	2	7	283
S3 Table. Genotype results. TaqMan Assay genotyping results at SNP position 29:7995584 for 283 bison across 29 populations.
